# Supplementary material for: Association between trans-palmitoleic acid and metabolic dysfunction-associated steatotic liver disease-related hepatocellular carcinoma: NHANES 1999–2018
Source: Front Nutr. 2025 Jun 19;12:1606482. doi: 10.3389/fnut.2025.1606482 (PMC12221914; doi:10.3389/fnut.2025.1606482)
Supplement: Supplementary file 1 [file Table_1.xlsx]

## Sheet: Sheet1
TableS1 Analysis of the mediation by Metabolic related indicators of the associations of LBXHDT
	Mediation effect (95% CI), P value
	Total effect	Direct effect	Indirect effect	Mediation
TC	0.07(0.05,0.08) P< 0.001	0.07(0.06,0.08) P< 0.001	0(0,0.01)P=0.12	0.047
TG	0.12(0.1,0.13) P< 0.001	0.09(0.08,0.1) P< 0.001	0.03(0.02,0.03) P< 0.001	0.3918
LDL-C	0.07(0.06,0.07) P< 0.001	0.07(0.06,0.08) P< 0.001	0(0,0)P=0.12	0.0291
ALB	0.13(0.09,0.14) P< 0.001	0.11(0.09,0.12) P< 0.001	0.01(0.01,0) P< 0.001	0.0779
TC total cholesterol, TG triglyceride, LDL-C low-density lipoprotein cholesterol, ALB albumin
